# Supplementary material for: Normative Reference of the Single Leg, Medial Countermovement Jump in Adolescent Youth Ice Hockey Players
Source: Sports (Basel). 2021 Jul 26;9(8):105. doi: 10.3390/sports9080105 (PMC8402586; doi:10.3390/sports9080105)
Supplement: Supplementary file 1 [file sports-09-00105-s001.zip]

Archive with 1 entries (1 files):
- sports-1231852-supplementary.xlsx
