# Supplementary material for: Normative Reference of the Single Leg, Medial Countermovement Jump in Adolescent Youth Ice Hockey Players
Source: Sports (Basel). 2021 Jul 26;9(8):105. doi: 10.3390/sports9080105 (PMC8402586; doi:10.3390/sports9080105)
Supplement: Supplementary file 1 [file sports-09-00105-s001.zip › sports-1231852-supplementary.xlsx]

## Sheet: Normative Data
	10U/11U
	Vertical Average Concentric Power (W)	Average Vertical Concentric Power Last 100 ms (W)	Lateral Average Concentric Power (W)	Average Lateral Concentric Power Last 100 ms (W)	Max Vertical Force (N)	Max Lateral Force (N)
Minimum	169.8	324.9	138.6	232.7	453	174.3
10% Percentile	183.4	356.2	186.3	325.9	515.6	197.2
25% Percentile	220.1	454.5	211.6	366.6	559.1	211.4
Median	280.7	530.4	260.2	430.4	629.9	238.2
75% Percentile	325.4	592.8	310.9	504	719.5	265.7
90% Percentile	355.1	667.3	356.7	589.6	777.9	329.1
Maximum	398.7	698.7	452.9	677.8	1179	441.2
	12U/13U
	Vertical Average Concentric Power (W)	Average Vertical Concentric Power Last 100 ms (W)	Lateral Average Concentric Power (W)	Average Lateral Concentric Power Last 100 ms (W)	Max Vertical Force (N)	Max Lateral Force (N)
Minimum	145.4	262.2	185.3	331.9	557.8	163.3
10% Percentile	226.9	409.6	217.2	420.2	585.7	239.4
25% Percentile	272.3	523.9	260.3	487.1	724.1	262.1
Median	349.5	682	356.2	581.7	811.1	304.7
75% Percentile	421.7	829.4	426.9	691.6	962.6	376.5
90% Percentile	529.2	1072	492.8	806.4	1087	417
Maximum	712.5	1685	691.5	978.9	1281	474.2
	14U/15U
	Vertical Average Concentric Power (W)	Average Vertical Concentric Power Last 100 ms (W)	Lateral Average Concentric Power (W)	Average Lateral Concentric Power Last 100 ms (W)	Max Vertical Force (N)	Max Lateral Force (N)
Minimum	226.1	367.8	187.2	447.2	787.1	279.8
10% Percentile	369.8	782.6	267.1	614.9	999.5	358.2
25% Percentile	455.1	1067	348.4	719.2	1104	411.8
Median	644.9	1374	442	829.7	1197	476.3
75% Percentile	772.4	1593	521	984	1304	524.9
90% Percentile	851.1	1747	649.8	1098	1426	581.4
Maximum	1031	1991	762.4	1336	1558	687.8
	16U/18U
	Vertical Average Concentric Power (W)	Average Vertical Concentric Power Last 100 ms (W)	Lateral Average Concentric Power (W)	Average Lateral Concentric Power Last 100 ms (W)	Max Vertical Force (N)	Max Lateral Force (N)
Minimum	293.6	891.5	152.1	597.3	961.7	371.3
10% Percentile	466.1	1035	221.7	624	1061	424.1
25% Percentile	558.8	1319	335.4	717.7	1162	442.7
Median	693	1566	443.5	884.7	1278	499.2
75% Percentile	830.4	1907	553.7	1040	1459	561.6
90% Percentile	1082	2216	656.9	1152	1591	595.9
Maximum	1250	2376	767.7	1225	1797	613.2

## Sheet: Data Dictionary
Parameter	Units	Definition
Vertical Average Concentric Power (W)	Watts	average vertical power during concentric phase of the single leg, medial countermovement jump
Average Vertical Concetric Power Last 100 ms (W)	Watts	average vertical power during the last 100 ms of the concentric phase of the single leg, medial countermovement jump
Lateral Average Concentric Power (W)	Watts	average lateral power during concentric phase of the single leg, medial countermovement jump
Average Lateral Concnetric Power Last 100 ms (W)	Watts	average lateral power during the last 100 ms of the concentric phase of the single leg, medial countermovement jump
Max Vertical Force (N)	Newtons	Maximum vertical force during the single leg, medial countermovement jump
Max Lateral Force (N)	Newtons	Maximum lateral force during the single leg, medial countermovement jump
